# Supplementary material for: Human Lung Cancer (A549) Cell Line Cytotoxicity and Anti-Leishmania major Activity of Carissa macrocarpa Leaves: A Study Supported by UPLC-ESI-MS/MS Metabolites Profiling and Molecular Docking
Source: Pharmaceuticals (Basel). 2022 Dec 14;15(12):1561. doi: 10.3390/ph15121561 (PMC9784246; doi:10.3390/ph15121561)
Supplement: Supplementary file 1 [file pharmaceuticals-15-01561-s001.zip]

Archive with 1 entries (1 files):
- pharmaceuticals-2031560-supplementary.pdf
